# Supplementary material for: Optimization and Application of Real-Time qPCR Assays in Detection and Identification of Chlamydiales in Products of Domestic Ruminant Abortion
Source: Pathogens. 2023 Feb 9;12(2):290. doi: 10.3390/pathogens12020290 (PMC9965055; doi:10.3390/pathogens12020290)
Supplement: Supplementary file 1 [file pathogens-12-00290-s001.zip]

Archive with 5 entries (3 files):
- pathogens-2148273-supplementary/
- pathogens-2148273-supplementary/Supplementary files/
- pathogens-2148273-supplementary/Supplementary files/Table S12_Results of analysis of samples without placentitis or pneumonia.pdf
- pathogens-2148273-supplementary/Supplementary files/Table S1_Sequences of synthetic controls.pdf
- pathogens-2148273-supplementary/Supplementary files/Tables S2-S11_Limit of detection data.pdf
